# Supplementary material for: Oral Valganciclovir Therapy in Infants Aged ≤2 Months with Congenital Cytomegalovirus Disease: A Multicenter, Single-Arm, Open-Label Clinical Trial in Japan
Source: J Clin Med. 2022 Jun 21;11(13):3582. doi: 10.3390/jcm11133582 (PMC9267258; doi:10.3390/jcm11133582)
Supplement: Supplementary file 1 [file jcm-11-03582-s001.zip]

Archive with 1 entries (1 files):
- jcm-1776490-supplementary.pdf
